# Supplementary material for: Ultrasound-Assisted Extraction of Arabinogalactan and Dihydroquercetin Simultaneously from Larix gmelinii as a Pretreatment for Pulping and Papermaking
Source: PLoS One. 2014 Dec 2;9(12):e114105. doi: 10.1371/journal.pone.0114105 (PMC4252091; doi:10.1371/journal.pone.0114105)
Supplement: File S1 — Original data of Table 1 , Table 2 , Table 5 , Table 6 , Table 7 , and Figure 2 , Figure 3 , Figure 4 , and verification test. (XLS) [file pone.0114105.s001.xls]

## Sheet: Table 1
	Volume fraction of ethanol	Weight of empty tube (g)	Weight of tube after centrifugation (g)	precipitation yield of AG (mg/g)	Average	SD	10000r/min	Precipitation phenomenon of AG
		0.1962	0.2693	6.11603
	0.2	0.1942	0.2666	6.05747	6.28337	0.341807	无明显沉淀	No obvious precipitation
		0.1943	0.2741	6.6766
		0.3944	0.5333	11.6213
	0.3	0.3906	0.5324	11.8639	11.8611	0.238462	无明显沉淀	No obvious precipitation
		0.3912	0.5358	12.0982
		0.3917	0.6978	25.6104
	0.4	0.3936	0.6868	24.5311	25.3705	0.748914	无明显沉淀	No obvious precipitation
		0.3962	0.7066	25.9701
		0.3944	0.8822	40.8126
	0.5	0.3935	0.8738	40.1851	40.3469	0.409568	乳白色浑浊	Milky turbidity
		0.3965	0.8751	40.0429
		0.3876	1.0778	57.7467
	0.6	0.3931	1.1021	59.3197	58.483	0.791258	乳白色浑浊	Milky turbidity
		0.3943	1.0921	58.3826
		0.3947	1.2345	140.527
	0.7	0.3905	1.2467	143.271	141.597	1.46796	白色絮状沉淀	White flocculent precipitation
		0.3963	1.2389	140.995
		0.3943	1.3926	167.049
	0.8	0.3901	1.3988	168.789	168.789	1.74027	白色絮状沉淀	White flocculent precipitation
		0.3932	1.4123	170.529
		0.3988	1.4308	172.688
	0.9	0.3925	1.4156	171.199	172.866	1.76379	白色絮状沉淀	White flocculent precipitation
		0.3924	1.4365	174.713

## Sheet: Table 2
	DHQ standard curve	Concentration (mg/mL)	Peak area	Concentration (mg/mL)	Peak area
		0	0	0.03125	987855
		0.5	15923523	0.0625	2.046e+06
		0.5	15901977	0.125	3.96953e+06
		0.5	15767355	0.25	8.05063e+06
		0.25	7968092	0.5	15864285
		0.25	8115206	0	0
		0.25	8068591
		0.125	3979938
		0.125	3941995
		0.125	3986668
		0.0625	2019215
		0.0625	2046002
		0.0625	2072790
		0.03125	985874
		0.03125	985160
		0.03125	992530
	Run	Factor A extraction time (min)	Factor B Ultrasound power (W)	Factor C Solid-liquid ratio (g/mL)	Peak area	Response Y1 Extraction yield of DHQ (mg/g)	Weight of empty tube (g)	Weight of tube after centrifugation (g)	Response Y2 Extraction yield of AG (mg/g)
	1	40	250	1899-12-31 01:18:00	63711766	36.1	0.3931	2.0271	163.4
	2	50	150	1899-12-31 01:16:00	60359883	34.2	0.3961	1.9391	154.3
	3	50	250	1899-12-31 01:20:00	65123085	36.9	0.3924	2.2244	183.2
	4	60	200	1899-12-31 01:20:00	65475914	37.1	0.3934	2.2474	185.4
	5	40	200	1899-12-31 01:20:00	64064595	36.3	0.3927	2.0877	169.5
	6	60	250	1899-12-31 01:18:00	64593840	36.6	0.3954	2.1924	179.7
	7	40	200	1899-12-31 01:16:00	63888180	36.2	0.3934	2.0104	161.7
	8	50	200	1899-12-31 01:18:00	64770255	36.7	0.3944	2.2284	183.4
	9	50	200	1899-12-31 01:18:00	64946670	36.8	0.3927	2.2247	183.2
	10	50	150	1899-12-31 01:20:00	62829691	35.6	0.3925	1.9755	158.3
	11	60	150	1899-12-31 01:18:00	61947617	35.1	0.3951	1.9971	160.2
	12	40	150	1899-12-31 01:18:00	60889127	34.5	0.3926	1.9606	156.8
	13	50	200	1899-12-31 01:18:00	64770255	36.7	0.3927	2.2307	183.8
	14	50	200	1899-12-31 01:18:00	65123085	36.9	0.3934	2.2284	183.5
	15	50	200	1899-12-31 01:18:00	64770255	36.7	0.3927	2.2237	183.1
	16	60	200	1899-12-31 01:16:00	63535351	36	0.3912	2.0242	163.3
	17	50	250	1899-12-31 01:16:00	64417425	36.5	0.3931	2.1601	176.7

## Sheet: Table 5
	DHQ standard curve	Concentration (mg/mL)	Peak area	Concentration (mg/mL)	Peak area
		0	0	0.03125	987855
		0.5	15923523	0.0625	2.046e+06
		0.5	15901977	0.125	3.96953e+06
		0.5	15767355	0.25	8.05063e+06
		0.25	7968092	0.5	15864285
		0.25	8115206	0	0
		0.25	8068591
		0.125	3979938
		0.125	3941995
		0.125	3986668
		0.0625	2019215
		0.0625	2046002
		0.0625	2072790
		0.03125	985874
		0.03125	985160
		0.03125	992530
	Item	Raw material	Extraction method	Weight of empty tube (g)	Weight of tube after centrifugation (g)	Extraction yield of AG (mg/g)	SD	Peak area of DHQ	Extraction yield of DHQ (mg/g)	SD	Average yield of AG (mg/g)	Average yield of DHQ (mg/g)
	A1	Wood flour	Soxhlet extraction 12 h with 40% ethanol solution	0.3942	2.3702	197.6	4.43764	116953778	66.28	2.95353
	A2	Wood flour	Soxhlet extraction 12 h with 40% ethanol solution	0.3906	2.4241	203.35		122599054	69.48		202.427	69.3133
	A3	Wood flour	Soxhlet extraction 12 h with 40% ethanol solution	0.3936	2.4569	206.33		127362256	72.18
	B1	Wood flour	Soxhlet extraction 12 h with water	0.3935	2.5744	218.09	4.88174	107568506	60.96	2.29095
	B2	Wood flour	Soxhlet extraction 12 h with water	0.3934	2.6389	224.55		112702179	63.87		223.433	63.4367
	B3	Wood flour	Soxhlet extraction 12 h with water	0.3952	2.6718	227.66		115542459	65.48
	C1	Wood chips	Soak 24 h with 40% ethanol solution at room temperature	0.3914	1.996	160.46	4.28154	96630783	54.76	1.93583
	C2	Wood chips	Soak 24 h with 40% ethanol solution at room temperature	0.3942	2.0274	163.32		99576912	56.43		164.22	56.6033
	C3	Wood chips	Soak 24 h with 40% ethanol solution at room temperature	0.3978	2.0866	168.88		103440398	58.62
	D1	Wood chips	Soak 24 h with water at room temperature	0.3931	2.2415	184.84	4.2138	65846386	37.31	2.7403
	D2	Wood chips	Soak 24 h with water at room temperature	0.3941	2.2485	185.44		70556664	39.98		187.567	40.0267
	D3	Wood chips	Soak 24 h with water at room temperature	0.3901	2.3143	192.42		75513922	42.79
	E1	Wood chips	Reflux extraction 2 h with 40% ethanol solution	0.3925	2.3096	191.71	4.5166	79130427	44.84	1.71118
	E2	Wood chips	Reflux extraction 2 h with 40% ethanol solution	0.3934	2.3157	192.23		81953065	46.44		194.573	46.5133
	E3	Wood chips	Reflux extraction 2 h with 40% ethanol solution	0.3905	2.3883	199.78		85163816	48.26
	F1	Wood chips	Reflux extraction 2 h with water	0.3924	2.4262	203.38	4.30375	55120361	31.23	1.321
	F2	Wood chips	Reflux extraction 2 h with water	0.3925	2.4622	206.97		56796303	32.18		207.433	32.4167
	F3	Wood chips	Reflux extraction 2 h with water	0.3924	2.5119	211.95		59724790	33.84
	G1	Wood chips	40% ethanol solution stirring extraction 8 h at 50 °C	0.3934	2.3545	196.11	4.27113	103387473	58.59	2.14859
	G2	Wood chips	40% ethanol solution stirring extraction 8 h at 50 °C	0.3927	2.3948	200.21		106792281	60.52		200.323	60.6633
	G3	Wood chips	40% ethanol solution stirring extraction 8 h at 50 °C	0.3931	2.4396	204.65		110955672	62.88
	H1	Wood chips	Water stirring extraction 8 h at 50 °C	0.3961	2.531	213.49	5.30682	101535117	57.54	1.12623
	H2	Wood chips	Water stirring extraction 8 h at 50 °C	0.3944	2.572	217.76		102911153	58.32		218.43	58.54
	H3	Wood chips	Water stirring extraction 8 h at 50 °C	0.3934	2.6338	224.04		105451527	59.76
	I1	Wood chips	UAE 50 min with 40% ethanol solution	0.3925	2.1824	178.99	4.25941	62706201	35.53	1.20826
	I2	Wood chips	UAE 50 min with 40% ethanol solution	0.3951	2.2324	183.73		65254217	36.9743		183.403	36.8114
	I3	Wood chips	UAE 50 min with 40% ethanol solution	0.3926	2.2675	187.49		66940158	37.93
	J1	Wood chips	UAE 50 min with water	0.3954	1.8368	144.14	3.07822	29522562	16.72	0.859089
	J2	Wood chips	UAE 50 min with water	0.3912	1.8723	148.11		31286711	17.72		147.483	17.6233
	J3	Wood chips	UAE 50 min with water	0.3931	1.8951	150.2		32539256	18.43

## Sheet: Table 6
	Characters of pulping	dried wood chips (g)	weight of pulp (g)	moisture of pulp (g)	yield of pulp (%)
	Untreated Kraft pulp	1000	4156	3760	39.6
	UAE pretreated Kraft pulp	1000	4267	3852	41.5
	Untreated HBS pulp	1000	3562	3138.3	42.37
	UAE pretreated HBS pulp	1000	3644	3201.7	44.23
	Characters of pulping	blank (Na2S2O3)/ml	Titration consumption/ml	Kappa number	Average Kappa number	SD
	Untreated Kraft pulp	126.25	85.14	27.4058	27.2971
			85.27	27.329
			85.65	27.1565		0.127655
	UAE pretreated Kraft pulp	126.25	86.1	26.7676	26.8285
			86.31	26.8005
			85.99	26.9175		0.078798
	Untreated HBS pulp	126.25	10.05	77.8401	77.9083
			9.68	77.9273
			10.08	77.9574		0.0609123
	UAE pretreated HBS pulp	126.25	11.42	77.0812	77.0099
			11.05	76.9783
			10.6	76.9701		0.0619297
	Characters of pulping	HCl(Titration consumption)/ml	Residual alkali value(g·L-1)	Average Residual alkali value (g·L-1)
	Untreated Kraft pulp	20.37	16.3449	16.3021
		20.28	16.2727
		20.3	16.2887		0.0379199
	UAE pretreated Kraft pulp	20.71	16.6177	16.5482
		20.61	16.5375
		20.55	16.4893		0.0648572
	Untreated HBS pulp
	UAE pretreated HBS pulp

## Sheet: Table 7
	Characters of pulping	weight(g)	average weight(g)	basis weight(g/m2)	average basis weight(g/m2)	thickness(cm)	apparent density (g/cm3)	average apparent density (g/cm3)		SD weight	SD basis weight	SD apparent density
	Untreated Kraft pulp	2.71	2.69	86.3057	85.6688	0.2633	0.327785	0.327279
		2.69		85.6688		0.2632	0.325489			0.02	0.636943	0.00159763
		2.67		85.0318		0.2588	0.328562
	UAE pretreated Kraft pulp	2.5	2.51	79.6178	79.9363	0.2439	0.326436	0.327232
		2.52		80.2548		0.2475	0.324262			0.01	0.318471	0.00343855
		2.51		79.9363		0.2415	0.330999
	Untreated HBS pulp	2.6	2.59	82.8025	82.4841	0.2688	0.308045	0.308506
		2.6		82.8025		0.2679	0.30908			0.0173205	0.551609	0.000526769
		2.57		81.8471		0.2654	0.308392
	UAE pretreated HBS pulp	2.54	2.52	80.8917	80.2548	0.2651	0.305137	0.305388
		2.51		79.9363		0.2628	0.304172			0.0173205	0.551609	0.00136039
		2.51		79.9363		0.2605	0.306857
	Characters of pulping	basis weight(g/m2)	tension stress(N)	tensile strength(N·m/g)	average tensile strength(N·m/g)	tearing stress (mN)	tearing strength (mN·m2/g)	average tearing strength (mN·m2/g)	burstingstress (Kpa)	bursting strength (Kpa·m2/g)	average bursting strength (Kpa·m2/g)	folding strength(times)	average folding strength(times)		SD tensile strength	SD tearing strength	SD bursting strength	SD folding strength
	Untreated Kraft pulp	86.3057	49.97	38.5992	38.688	76.22	14.1302	14.2502	184.694	2.14	2.17	7	8		0.0678592	0.0774953	0.0374166	0.632456
			50.11	38.7074		76.71	14.2211		188.146	2.18		9
		85.6688	49.65	38.6372		76.51	14.2895		188.471	2.2		8
			49.68	38.6605		76.62	14.31		185.045	2.16		8
		85.0318	49.42	38.7463		75.52	14.2102		180.268	2.12		8
			49.46	38.7776		76.21	14.34		188.771	2.22		8
	UAE pretreated Kraft pulp	79.6178	46.22	38.7015	38.7504	83.8475	16.85	16.88	182.325	2.29	2.25333	11	11		0.107758	0.0839047	0.0432049	0.632456
			46.31	38.7769		84.0466	16.89		178.344	2.24		11
		80.2548	46.58	38.6934		84.0167	16.75		178.968	2.23		11
			46.54	38.6602		84.5183	16.85		181.376	2.26		11
		79.9363	46.42	38.7142		84.7325	16.96		175.061	2.19		12
			46.71	38.956		84.8324	16.98		184.653	2.31		10
	Untreated HBS pulp	82.8025	46.21	37.205	37.25	72.711	14.05	14.1167	156.497	1.89	1.87333	6	6		0.0679376	0.0637704	0.0575036	0.632456
			46.32	37.2935		72.9697	14.1		154.841	1.87		6
		82.8025	46.37	37.3338		73.539	14.21		147.389	1.78		5
			46.33	37.3016		73.3838	14.18		152.357	1.84		6
		81.8471	45.67	37.1994		71.9743	14.07		157.965	1.93		7
			45.63	37.1668		72.0766	14.09		157.965	1.93		6
	UAE pretreated HBS pulp	80.8917	45.74	37.6965	37.898	82.1557	16.25	16.22	160.975	1.99	1.92667	6	6		0.131546	0.0586515	0.0450185	0
			45.83	37.7707		82.3579	16.29		158.548	1.96		6
		79.9363	45.54	37.9802		80.6357	16.14		149.481	1.87		6
			45.49	37.9385		80.8356	16.18		151.08	1.89		6
		79.9363	45.56	37.9969		80.8855	16.19		155.076	1.94		6
			45.57	38.0053		81.2852	16.27		152.678	1.91		6

## Sheet: Figure 2
		DHQ standard curve	Concentration (mg/mL)	Peak area	Concentration (mg/mL)	Peak area
			0	0	0.03125	987855
			0.5	15923523	0.0625	2.046e+06
			0.5	15901977	0.125	3.96953e+06
			0.5	15767355	0.25	8.05063e+06
			0.25	7968092	0.5	15864285
			0.25	8115206	0	0
			0.25	8068591
			0.125	3979938
			0.125	3941995
			0.125	3986668
			0.0625	2019215
			0.0625	2046002
			0.0625	2072790
			0.03125	985874
			0.03125	985160
			0.03125	992530
		Volume fraction	Peak area	mg/g
		0	6154660	3.47401
		0.1	10047975	5.68092			Volume fraction of ethanol	Weight of empty tube (g)	Weight of tube after centrifugation (g)	precipitation yield of AG (mg/g)
		0.2	19097335	10.8105			0.2	0.1942	0.2692	6.275
		0.3	27619551	15.6413			0.3	0.3906	0.5324	11.8639
		0.4	33996360	19.256			0.4	0.3936	0.6968	25.3677
		0.5	46787305	26.5064			0.5	0.3935	0.8758	40.3524
		0.6	53462151	30.2901			0.6	0.3931	1.0921	58.483
		0.7	50319251	28.5085			0.7	0.3905	1.2367	141.597
		0.8	47440923	26.8769			0.8	0.3901	1.3988	168.789
		0.9	41101359	23.2834			0.9	0.3925	1.4256	172.872
		1	40566345	22.9801

## Sheet: Figure 3
	DHQ standard curve	Concentration (mg/mL)	Peak area			Concentration (mg/mL)	Peak area
		0	0			0.03125	987855
		0.5	15923523			0.0625	2.046e+06
		0.5	15901977			0.125	3.96953e+06
		0.5	15767355			0.25	8.05063e+06
		0.25	7968092			0.5	15864285
		0.25	8115206			0	0
		0.25	8068591
		0.125	3979938
		0.125	3941995
		0.125	3986668
		0.0625	2019215
		0.0625	2046002
		0.0625	2072790
		0.03125	985874
		0.03125	985160
		0.03125	992530
	S-l ratio	Peak area	DHQ mg/g	Average	SD	Weight of empty tube (g)	Weight of tube after centrifugation (g)	AG mg/g	Average	SD
		54784353	31.0395			0.3943	1.6732	127.89
	1899-12-31 01:08:00	54297762	30.7637	30.707	0.364279	0.3944	1.6631	126.87	126.873	1.015
		53510821	30.3176			0.3961	1.6547	125.86
		65523143	37.1268			0.3931	1.9843	159.12
	1899-12-31 01:10:00	63601745	36.0376	36.043	1.08115	0.3927	2.0848	169.21	168.8	9.48165
		61708545	34.9645			0.3988	2.1795	178.07
		67732415	38.3791			0.3927	2.0538	166.11
	1899-12-31 01:12:00	65547394	37.1405	37.7074	0.625905	0.3954	2.2708	187.54	179.657	11.7842
		66362478	37.6025			0.3924	2.2456	185.32
		67832942	38.4361			0.3929	2.2875	189.46
	1899-12-31 01:14:00	68393152	38.7536	38.5513	0.175803	0.3934	2.4199	202.65	192.653	8.84353
		67882422	38.4641			0.3912	2.2497	185.85
		71342221	40.4253			0.3985	2.2559	185.74
	1899-12-31 01:16:00	70130852	39.7386	39.7441	0.67853	0.3944	2.3865	199.21	197.457	10.9458
		68948222	39.0683			0.3911	2.4653	207.42
		72243366	40.9361			0.3934	2.5636	217.02
	1899-12-31 01:18:00	71500112	40.5148	40.6223	0.276249	0.3912	2.3369	194.57	204.66	11.3958
		71325667	40.4159			0.3943	2.4182	202.39
		73275322	41.5211			0.3932	2.5269	213.37
	1899-12-31 01:20:00	73569179	41.6876	41.6907	0.171138	0.3931	2.6666	227.35	207.35	23.5932
		73879077	41.8633			0.3946	2.2079	181.33
	soaking time	Peak area	DHQ mg/g	Average	SD	Weight of empty tube (g)	Weight of tube after centrifugation (g)	AG mg/g	Average	SD
		48975322	27.7467			0.3988	2.0357	163.69
	1h	47378770	26.8417	27.4076	0.493255	0.3927	2.1805	178.78	168.793	8.64941
		48776944	27.6343			0.3954	2.0345	163.91
		58177232	32.9628			0.3944	2.0348	164.04
	2h	57562963	32.6146	32.9524	0.332809	0.3934	2.1921	179.87	171.867	7.91648
		58736788	33.28			0.3942	2.1111	171.69
		65284322	36.9914			0.3927	2.2099	181.72
	4h	62775321	35.5692	36.1388	0.752128	0.3912	2.2623	187.11	184.217	2.71681
		63281222	35.8559			0.3974	2.2356	183.82
		82465747	46.7306			0.3942	2.2578	186.36
	8h	81321470	46.082	46.3666	0.331533	0.3931	2.4766	208.35	198.357	11.131
		81683363	46.2871			0.3921	2.3957	200.36
		92476356	52.4051			0.3056	2.4184	211.28
	12h	92780225	52.5773	52.29	0.358916	0.3961	2.3818	198.57	200.457	10.0142
		91563631	51.8877			0.3982	2.3134	191.52
		98354667	55.7372			0.3961	2.3047	190.86
	24h	101180965	57.3393	57.3372	1.59902	0.3924	2.4516	205.92	202.373	10.2128
		103996477	58.9352			0.3922	2.4956	210.34
	Extraction time	Peak area	DHQ mg/g	Average	SD	Weight of empty tube (g)	Weight of tube after centrifugation (g)	AG mg/g	Average	SD
		33826171	19.1595			0.3948	1.1002	70.54
	10min	35980527	20.3807	19.4517	0.822757	0.3934	1.101	70.76	67.3733	5.67642
		33218321	18.8149			0.3939	1.0021	60.82
		41546844	23.5359			0.3927	1.3003	90.76
	20min	40100347	22.716	23.2835	0.492478	0.3927	1.3691	97.64	96.6533	5.46719
		41657382	23.5986			0.3056	1.3212	101.56
		49927982	28.2867			0.3961	1.5935	119.74
	30min	48625327	27.5483	28.1151	0.503439	0.3931	1.772	137.89	127.9	9.21234
		50322455	28.5103			0.3966	1.6573	126.07
		60495443	34.2768			0.3942	1.8734	147.92
	40min	64486715	36.5393	36.0063	1.53409	0.3925	1.9029	151.04	156.317	11.9438
		65657388	37.2029			0.3924	2.0923	169.99
		66048388	37.4245			0.3922	2.0379	164.57
	50min	64606749	36.6073	36.5166	0.956532	0.3951	2.0729	167.78	168.793	4.81072
		62684868	35.5179			0.3942	2.1345	174.03
		60097567	34.0513			0.3927	2.1888	179.61
	60min	60095891	34.0504	34.041	0.0170413	0.3921	2.0957	170.36	170.363	9.245
		60044678	34.0213			0.3922	2.0034	161.12
	Energy intesity	Peak area	DHQ mg/g	Average	SD	Weight of empty tube (g)	Weight of tube after centrifugation (g)	AG mg/g	Average	SD
		33485627	18.9664			0.3925	1.1638	77.13
	50W	32261463	18.2725	18.5445	0.37048	0.3951	1.1207	72.56	73.5467	3.20597
		32476584	18.3945			0.3922	1.1017	70.95
		44685438	25.315			0.3951	1.5455	115.04
	100W	45764532	25.9267	25.7831	0.415314	0.3926	1.5586	116.6	116.403	1.27641
		46083533	26.1075			0.3921	1.5678	117.57
		54168322	30.6903			0.3958	1.9632	156.74
	150W	53716464	30.4342	30.3157	0.445845	0.3931	1.925	153.19	154.367	2.05539
		52637482	29.8226			0.3927	1.9244	153.17
		62956246	35.6717			0.3056	2.0324	172.68
	200W	64737994	36.6817	35.9557	0.633669	0.3925	2.0903	169.78	168.79	4.46803
		62677488	35.5137			0.3924	2.0315	163.91
		55838274	31.6369			0.3921	2.0762	168.41
	250W	56506539	32.0157	32.1042	0.51711	0.3927	2.0663	167.36	170.36	4.31885
		57642685	32.6598			0.3925	2.1456	175.31
8

## Sheet: Figure 4
	DHQ standard curve	Concentration (mg/mL)	Peak area	Concentration (mg/mL)	Peak area
		0	0	0.03125	987855
		0.5	15923523	0.0625	2.046e+06
		0.5	15901977	0.125	3.96953e+06
		0.5	15767355	0.25	8.05063e+06
		0.25	7968092	0.5	15864285
		0.25	8115206	0	0
		0.25	8068591
		0.125	3979938
		0.125	3941995
		0.125	3986668
		0.0625	2019215
		0.0625	2046002
		0.0625	2072790
		0.03125	985874
		0.03125	985160
		0.03125	992530
	Extraction cycles	Weight of empty tube (g)	Weight of tube after centrifugation (g)	Extraction yield of AG (mg/g)	%
	1	0.3934	2.0813	168.79	67.2068
	2	0.3926	0.9363	54.37	88.8553
	3	0.3927	0.6152	22.25	97.7145
	4	0.3931	0.4505	5.74	100
	Extraction cycles	Peak area	Extraction yield of DHQ (mg/g)		%
	1	63449795	35.9515	0.544493	54.4493
	2	32188946	18.2314	0.276119	82.0611
	3	11675449	6.60344	0.10001	92.0622
	4	9272157	5.24115	0.0793782	100
			66.0275

## Sheet: Verification Test
	Verification Test under Optimum Condition
		Weight of empty tube (g)	Weight of tube after centrifugation (g)	Extraction yield of AG (mg/g)	Average	SD
	1	0.3942	2.1958	180.16
	2	0.3914	2.2936	190.22	179.877	10.4879
	3	0.3927	2.0852	169.25
		Peak area	Extraction yield of DHQ (mg/g)	Average	SD
	1	62887695	35.6329
	2	60881946	34.4959	35.9643	1.65912
	3	66647554	37.7641
